# Supplementary material for: Beyond width and density: stable carbon and oxygen isotopes in cork-rings provide insights of physiological responses to water stress in Quercus suber L
Source: PeerJ. 2022 Nov 14;10:e14270. doi: 10.7717/peerj.14270 (PMC9671033; doi:10.7717/peerj.14270)
Supplement: Table S3 [file peerj-10-14270-s003.zip]

Archive with 1 entries (1 files):
- Table S3_Supplementary_Material_Correlations_Climate_OxygenIsotope.docx
