# Supplementary material for: Beyond width and density: stable carbon and oxygen isotopes in cork-rings provide insights of physiological responses to water stress in Quercus suber L
Source: PeerJ. 2022 Nov 14;10:e14270. doi: 10.7717/peerj.14270 (PMC9671033; doi:10.7717/peerj.14270)
Supplement: Data S1 — Each record indicates the average isotopic composition in cork-rings of stable carbon isotope ratio (d13C)—d13Cc and stable oxygen isotope ratio (d18O)—d18Oc per Site × Tree × Year. Also, raw data of oxygen isotope ratio (d18O) of suberin—d18Oc is presented. This later dataset were not used in this study. [file peerj-10-14270-s004.zip]

Archive with 1 entries (1 files):
- Isotope_rawdata.txt
