# Supplementary material for: Beyond width and density: stable carbon and oxygen isotopes in cork-rings provide insights of physiological responses to water stress in Quercus suber L
Source: PeerJ. 2022 Nov 14;10:e14270. doi: 10.7717/peerj.14270 (PMC9671033; doi:10.7717/peerj.14270)
Supplement: Data S1 — Each record indicates the average isotopic composition in cork-rings of stable carbon isotope ratio (d13C)—d13Cc and stable oxygen isotope ratio (d18O)—d18Oc per Site × Tree × Year. Also, raw data of oxygen isotope ratio (d18O) of suberin—d18Oc is presented. This later dataset were not used in this study. [file peerj-10-14270-s004.zip › Isotope_rawdata.txt]

Site x Tree	Years	d13Cc	d18Oc	d18Os
1A1	1968	-27.4	22.5
1A1	1971			17.6
1A1	1974	-27.7	22	16.1
1A1	1977	-26.5	21
1A1	1982	-27.5	22.1	16.5
1A1	1986	-27.6	21.2
1A1	1988			16.5
1A1	1991	-27.6	20.7	15.8
1A1	1995	-27.1	21.1
1A1	1996			16.1
1A1	1998	-29.4	21.8	16.7
1A1	2004	-28.4	21.7
1A1	2005	-27	22.7	16.3
1A1	2012	-29	20.6	16.1
1A2	1968	-27.2	21.1
1A2	1974	-27.3	21.8
1A2	1977	-26.7	20
1A2	1982	-27.1	20.8
1A2	1986	-27	20.3
1A2	1991	-27.4	20	16.3
1A2	1995	-26.9	20.2
1A2	1998	-27.6	21.6	18.3
1A2	2004	-27.8	20.4
1A2	2005	-26.2	21.3	17.9
1A2	2008			17.2
1A2	2011			17.3
1A2	2012	-28.3	19.6
1A3	1964	-25.4	22.6
1A3	1974	-27.2	21.1
1A3	1981	-24.8	21.1
1A3	1992	-28.2	21.3
1A3	1998	-26.5	21
1A3	2005	-26.1	21.4
1A4	1964	-26	22.3
1A4	1974	-27.3	20.6
1A4	1981	-28.7	22.4
1A4	1992	-26.8	20.2
1A4	1998	-27.6	23.1
1A4	2004			16.1
1A4	2005	-27.7	23.5	17
2A1	1963	-25.1	20.9
2A1	1964	-25.1	21
2A1	1965	-26.3	20.2
2A1	1972	-25.8	20.5
2A1	1973	-24.7	21.7	17
2A1	1976			17.5
2A1	1980	-26.4	20.1	15.7
2A1	1982	-26.5	19.9
2A1	1985			15.8
2A1	1988			18.7
2A1	1991	-26.2	20.2
2A1	1992	-25.6	20.5
2A1	1993			16.2
2A1	1995			16
2A1	1996	-27	20
2A1	1998	-27.4	23.8
2A1	2002	-25.9	19.8
2A1	2005	-26.2	24	16.7
2A1	2006			21.2
2A1	2012	-26.9	19.9
2A2	1963	-25.6	21.3
2A2	1965	-26.3	20.6
2A2	1973	-26.3	20
2A2	1980	-26.7	20.2
2A2	1991	-27.5	20.6
2A2	1996	-25.9	20.5
2A2	1998	-26.4	21.9
2A2	2005	-25.7	20.6
2A3	1963	-26.4	21.9
2A3	1964	-26.6	21.2
2A3	1965	-27.8	21.5
2A3	1972	-27.1	22
2A3	1973	-26.7	19.9
2A3	1980	-27.1	20.9
2A3	1982	-27.8	21
2A3	1991	-27.2	19.4
2A3	1992	-27.6	20.7
2A3	1996	-28.1	20.3
2A3	1998	-28.4	19.7
2A3	2001			15.5
2A3	2002	-26.7	20.7
2A3	2005	-27.6	20.2
2A3	2008			15.4
2A3	2011	-28.4	20.8
2A4	1963	-27.7	21.8
2A4	1965	-26.5	20.9
2A4	1973	-27.2	22.1
2A4	1980	-27.8	20.8
2A4	1991	-28.1	20.4
2A4	1996	-27	20.9
2A4	1998	-28	21.5
2A4	2005	-26.8	21
